# Supplementary material for: Polymorphisms Contributing to Calcium Status: A Systematic Review
Source: Nutrients. 2021 Jul 21;13(8):2488. doi: 10.3390/nu13082488 (PMC8398213; doi:10.3390/nu13082488)
Supplement: Supplementary file 1 [file nutrients-13-02488-s001.zip]

Archive with 1 entries (1 files):
- nutrients-1220162-supplementary.pdf
